# Supplementary material for: Expecting social punishment facilitates control over a decision under uncertainty by recruiting medial prefrontal cortex
Source: Soc Cogn Affect Neurosci. 2020 Nov 10;15(11):1260–70. doi: 10.1093/scan/nsaa145 (PMC7745153; doi:10.1093/scan/nsaa145)
Supplement: nsaa145_Supp [file nsaa145_supp.zip]

Archive with 1 entries (1 files):
- nsaa145_scan-19-426-File007.docx
